# Supplementary material for: An integrative genomic analysis of transcriptional profiles identifies characteristic genes and patterns in HIV-infected long-term non-progressors and elite controllers
Source: J Transl Med. 2019 Jan 21;17:35. doi: 10.1186/s12967-019-1777-7 (PMC6341564; doi:10.1186/s12967-019-1777-7)
Supplement: Supplementary file 1 — Additional file 1. Clinical parameters of patients involved. [file 12967_2019_1777_MOESM1_ESM.xlsx]

## Sheet: Sheet1
clinical parameters of patients involved
GSM	GSE	Patient type	Cell type	Clinical parameters
				viral load/ml	CD4 count/mm3	Estimated duration of infection
GSM155189	GSE6740	Progressor	CD4	288959	230	>1 yr
GSM155190	GSE6740	Progressor	CD8	63106	490	7 yr
GSM155192	GSE6740	Progressor	CD4	182741	240	>2 yr
GSM155195	GSE6740	Progressor	CD8	36813	420	>3 yr
GSM155200	GSE6740	Progressor	CD4	17498	390	2 yr
GSM155201	GSE6740	Progressor	CD8	288959	230	>1 yr
GSM155202	GSE6740	Progressor	CD4	63106	490	7 yr
GSM155203	GSE6740	Progressor	CD8	182741	240	>2 yr
GSM155204	GSE6740	Progressor	CD4	36813	420	>3 yr
GSM155206	GSE6740	Progressor	CD8	17498	390	2 yr
GSM155218	GSE6740	aviremic controller	CD4	<50	800	15 yr
GSM155219	GSE6740	aviremic controller	CD8	<50	1000	11 yr
GSM155220	GSE6740	aviremic controller	CD4	124	670	9 yr
GSM155221	GSE6740	aviremic controller	CD8	269	1180	3.5 yr
GSM155222	GSE6740	aviremic controller	CD4	<50	670	12 yr
GSM155223	GSE6740	aviremic controller	CD8	<50	800	15 yr
GSM155224	GSE6740	aviremic controller	CD4	<50	1000	11 yr
GSM155225	GSE6740	aviremic controller	CD8	124	670	9 yr
GSM155226	GSE6740	aviremic controller	CD4	269	1180	3.5 yr
GSM155227	GSE6740	aviremic controller	CD8	<50	670	12 yr
GSM592951	GSE24081	aviremic controller	CD8	Below detection	666-945	(7-20) yr
GSM592952	GSE24081	aviremic controller	CD8	Below detection	666-945	(7-20) yr
GSM592953	GSE24081	aviremic controller	CD8	Below detection	666-945	(7-20) yr
GSM592954	GSE24081	aviremic controller	CD8	Below detection	666-945	(7-20) yr
GSM592955	GSE24081	aviremic controller	CD8	Below detection	666-945	(7-20) yr
GSM592956	GSE24081	aviremic controller	CD8	Below detection	666-945	(7-20) yr
GSM592957	GSE24081	aviremic controller	CD8	Below detection	666-945	(7-20) yr
GSM592958	GSE24081	aviremic controller	CD8	Below detection	666-945	(7-20) yr
GSM592959	GSE24081	aviremic controller	CD8	Below detection	666-945	(7-20) yr
GSM592960	GSE24081	aviremic controller	CD8	Below detection	666-945	(7-20) yr
GSM592961	GSE24081	aviremic controller	CD8	Below detection	666-945	(7-20) yr
GSM592962	GSE24081	Progressor	CD8	5,035-29,915	358-582	(2-10) yr
GSM592963	GSE24081	Progressor	CD8	5,035-29,915	358-582	(2-10) yr
GSM592964	GSE24081	Progressor	CD8	5,035-29,915	358-582	(2-10) yr
GSM592965	GSE24081	Progressor	CD8	5,035-29,915	358-582	(2-10) yr
GSM592966	GSE24081	Progressor	CD8	5,035-29,915	358-582	(2-10) yr
GSM592967	GSE24081	Progressor	CD8	5,035-29,915	358-582	(2-10) yr
GSM592968	GSE24081	Progressor	CD8	5,035-29,915	358-582	(2-10) yr
GSM592969	GSE24081	Progressor	CD8	5,035-29,915	358-582	(2-10) yr
GSM592970	GSE24081	Progressor	CD8	5,035-29,915	358-582	(2-10) yr
GSM592971	GSE24081	Progressor	CD8	5,035-29,915	358-582	(2-10) yr
GSM592972	GSE24081	Progressor	CD8	5,035-29,915	358-582	(2-10) yr
GSM592973	GSE24081	Progressor	CD8	5,035-29,915	358-582	(2-10) yr
GSM592974	GSE24081	Progressor	CD8	5,035-29,915	358-582	(2-10) yr
GSM592975	GSE24081	Progressor	CD8	5,035-29,915	358-582	(2-10) yr
GSM592976	GSE24081	Progressor	CD8	5,035-29,915	358-582	(2-10) yr
GSM592977	GSE24081	Progressor	CD8	5,035-29,915	358-582	(2-10) yr
GSM592978	GSE24081	Progressor	CD8	5,035-29,915	358-582	(2-10) yr
GSM592979	GSE24081	Progressor	CD8	5,035-29,915	358-582	(2-10) yr
GSM592980	GSE24081	Progressor	CD8	5,035-29,915	358-582	(2-10) yr
GSM592981	GSE24081	Progressor	CD8	5,035-29,915	358-582	(2-10) yr
GSM592982	GSE24081	Progressor	CD8	5,035-29,915	358-582	(2-10) yr
GSM592983	GSE24081	Progressor	CD8	5,035-29,915	358-582	(2-10) yr
GSM592984	GSE24081	Progressor	CD8	5,035-29,915	358-582	(2-10) yr
GSM592985	GSE24081	Progressor	CD8	5,035-29,915	358-582	(2-10) yr
GSM592986	GSE24081	Progressor	CD8	5,035-29,915	358-582	(2-10) yr
GSM592987	GSE24081	Progressor	CD8	5,035-29,915	358-582	(2-10) yr
GSM592988	GSE24081	Progressor	CD8	5,035-29,915	358-582	(2-10) yr
GSM592989	GSE24081	Progressor	CD8	5,035-29,915	358-582	(2-10) yr
GSM592990	GSE24081	Progressor	CD8	5,035-29,915	358-582	(2-10) yr
GSM592991	GSE24081	Progressor	CD8	5,035-29,915	358-582	(2-10) yr
GSM1387710	GSE57730	Viremic nonprogressor	Blood	>10,000	>500	>9 yr
GSM1387711	GSE57730	Viremic nonprogressor	Blood	>10,000	>500	>9 yr
GSM1387712	GSE57730	Viremic nonprogressor	Blood	>10,000	>500	>9 yr
GSM1387713	GSE57730	Viremic nonprogressor	Blood	>10,000	>500	>9 yr
GSM1387714	GSE57730	Viremic nonprogressor	Blood	>10,000	>500	>9 yr
GSM1387715	GSE57730	Progressor	Blood	>10,000	NA	NA
GSM1387716	GSE57730	Progressor	Blood	>10,000	NA	NA
GSM1387717	GSE57730	Progressor	Blood	>10,000	NA	NA
GSM1387718	GSE57730	Progressor	Blood	>10,000	NA	NA
GSM1387719	GSE57730	Progressor	Blood	>10,000	NA	NA
GSM1387720	GSE57730	Progressor	Blood	>10,000	NA	NA
GSM1387721	GSE57730	Progressor	Blood	>10,000	NA	NA
