# Supplementary material for: An integrative genomic analysis of transcriptional profiles identifies characteristic genes and patterns in HIV-infected long-term non-progressors and elite controllers
Source: J Transl Med. 2019 Jan 21;17:35. doi: 10.1186/s12967-019-1777-7 (PMC6341564; doi:10.1186/s12967-019-1777-7)
Supplement: Supplementary file 2 — Additional file 2. DEGs in NPs compared with PPs in MADNT. [file 12967_2019_1777_MOESM2_ESM.xlsx]

## Sheet: Sheet1
DEGs in NPs compared with PPs
up-regulated DEGs
Entre ID	Gens Symbol	FDR	Description
7644	ZNF91	0.000151515	zinc finger protein 91
57125	PLXDC1	0.000740741	plexin domain containing 1
9775	EIF4A3	0.000804598	eukaryotic translation initiation factor 4A3
5473	PPBP	0.000967742	pro-platelet basic protein
9806	SPOCK2	0.00325	SPARC (osteonectin), cwcv and kazal like domains proteoglycan 2
51727	CMPK1	0.00630435	cytidine/uridine monophosphate kinase 1
738	VPS51	0.00673611	VPS51, GARP complex subunit
51386	EIF3L	0.00673611	eukaryotic translation initiation factor 3 subunit L
2879	GPX4	0.00712418	glutathione peroxidase 4
56994	CHPT1	0.00712418	choline phosphotransferase 1
3475	IFRD1	0.00734568	interferon related developmental regulator 1
8575	PRKRA	0.00734568	protein activator of interferon induced protein kinase EIF2AK2
4736	RPL10A	0.00788889	ribosomal protein L10a
7050	TGIF1	0.00989071	TGFB induced factor homeobox 1
282997	PDCD4-AS1	0.0173333	PDCD4 antisense RNA 1
87	ACTN1	0.0241333	actinin alpha 1
55893	ZNF395	0.0266667	zinc finger protein 395
5577	PRKAR2B	0.0272691	protein kinase cAMP-dependent type II regulatory subunit beta
65986	ZBTB10	0.0278295	zinc finger and BTB domain containing 10
5734	PTGER4	0.0278295	prostaglandin E receptor 4
928	CD9	0.0293478	CD9 molecule
8140	SLC7A5	0.0301792	solute carrier family 7 member 5
6201	RPS7	0.0342807	ribosomal protein S7
1823	DSC1	0.037517	desmocollin 1
26018	LRIG1	0.0410897	leucine rich repeats and immunoglobulin like domains 1
23492	CBX7	0.0444654	chromobox 7
60468	BACH2	0.0445794	BTB domain and CNC homolog 2
51108	METTL9	0.0448318	methyltransferase like 9
4000	LMNA	0.0456757	lamin A/C
10808	HSPH1	0.0456757	heat shock protein family H (Hsp110) member 1
down-regulated DEGs
Entre ID	Gens Symbol	FDR	Description
11274	USP18	5.14e-18	ubiquitin specific peptidase 18
3429	IFI27	5.14e-18	interferon alpha inducible protein 27
5359	PLSCR1	5.14e-18	phospholipid scramblase 1
91543	RSAD2	5.14e-18	radical S-adenosyl methionine domain containing 2
9636	ISG15	5.14e-18	ISG15 ubiquitin-like modifier
3434	IFIT1	5.14e-18	interferon induced protein with tetratricopeptide repeats 1
4939	OAS2	5.14e-18	2'-5'-oligoadenylate synthetase 2
10964	IFI44L	5.14e-18	interferon induced protein 44 like
3437	IFIT3	5.14e-18	interferon induced protein with tetratricopeptide repeats 3
4938	OAS1	5.14e-18	2'-5'-oligoadenylate synthetase 1
3665	IRF7	5.14e-18	interferon regulatory factor 7
54739	XAF1	5.14e-18	XIAP associated factor 1
4599	MX1	5.14e-18	MX dynamin like GTPase 1
10561	IFI44	5.14e-18	interferon induced protein 44
1890	TYMP	5.14e-18	thymidine phosphorylase
55008	HERC6	5.14e-18	HECT and RLD domain containing E3 ubiquitin protein ligase family member 6
2537	IFI6	5.14e-18	interferon alpha inducible protein 6
27074	LAMP3	5.14e-18	lysosomal associated membrane protein 3
51191	HERC5	5.14e-18	HECT and RLD domain containing E3 ubiquitin protein ligase 5
5610	EIF2AK2	5.14e-18	eukaryotic translation initiation factor 2 alpha kinase 2
55601	DDX60	5.14e-18	DExD/H-box helicase 60
952	CD38	0.000416667	CD38 molecule
3430	IFI35	0.000416667	interferon induced protein 35
4939	OAS2	5.14e-18	2'-5'-oligoadenylate synthetase 2
684	BST2	0.000641026	bone marrow stromal cell antigen 2
4600	MX2	0.000804598	MX dynamin like GTPase 2
243469	IGK	0.000888889	immunoglobulin kappa chain complex
1117	CHI3L2	0.00104167	chitinase 3 like 2
9111	NMI	0.00161616	N-myc and STAT interactor
9447	AIM2	0.00196078	absent in melanoma 2
5721	PSME2	0.00209524	proteasome activator subunit 2
9246	UBE2L6	0.00315315	ubiquitin conjugating enzyme E2 L6
11217	AKAP2	0.00315315	A-kinase anchoring protein 2
8519	IFITM1	0.00324561	interferon induced transmembrane protein 1
23586	DDX58	0.00325	DExD/H-box helicase 58
4061	LY6E	0.00365854	lymphocyte antigen 6 family member E
51056	LAP3	0.00396825	leucine aminopeptidase 3
8519	IFITM1	0.00324561	interferon induced transmembrane protein 1
100290481	CYAT1	0.0044697	immunoglobulin lambda light chain-like
79682	CENPU	0.00511111	centromere protein U
10410	IFITM3	0.00712418	interferon induced transmembrane protein 3
26010	SPATS2L	0.00717949	spermatogenesis associated serine rich 2 like
3428	IFI16	0.00738095	interferon gamma inducible protein 16
3965	LGALS9	0.00738095	galectin 9
26986	PABPC1	0.0074269	poly(A) binding protein cytoplasmic 1
51203	NUSAP1	0.00747126	nucleolar and spindle associated protein 1
2633	GBP1	0.00768362	guanylate binding protein 1
3537	IGLC1	0.0102151	immunoglobulin lambda constant 1
3431	SP110	0.0108466	SP110 nuclear body protein
6241	RRM2	0.0116923	ribonucleotide reductase regulatory subunit M2
10403	NDC80	0.0116923	NDC80, kinetochore complex component
890	CCNA2	0.0117172	cyclin A2
9997	SCO2	0.0118408	SCO2, cytochrome c oxidase assembly protein
3500	IGHG1	0.0139706	immunoglobulin heavy constant gamma 1 (G1m marker)
6348	CCL3	0.0143478	C-C motif chemokine ligand 3
6672	SP100	0.0186854	SP100 nuclear antigen
3538	IGLC2	0.0199087	immunoglobulin lambda constant 2
54809	SAMD9	0.0203153	sterile alpha motif domain containing 9
28930	IGKV1-39	0.0257895	immunoglobulin kappa variable 1-39
3512	JCHAIN	0.0264957	joining chain of multimeric IgA and IgM
8638	OASL	0.0264957	2'-5'-oligoadenylate synthetase like
5450	POU2AF1	0.0270833	POU class 2 associating factor 1
6280	S100A9	0.0272691	S100 calcium binding protein A9
9768	KIAA0101	0.0272691	PCNA clamp associated factor
4001	LMNB1	0.0278295	lamin B1
11098	PRSS23	0.0283525	serine protease 23
50802	IGK	0.000888889	immunoglobulin kappa locus
6286	S100P	0.0285556	S100 calcium binding protein P
580	BARD1	0.0285556	BRCA1 associated RING domain 1
9025	RNF8	0.0293478	ring finger protein 8
1002900481	CYAT1	0.0044697	immunoglobulin lambda light chain-like
55320	MIS18BP1	0.0351042	MIS18 binding protein 1
55074	OXR1	0.0366667	oxidation resistance 1
7374	UNG	0.0376431	uracil DNA glycosylase
192666	KRT24	0.0381667	keratin 24
1234	CCR5	0.0394822	C-C motif chemokine receptor 5 (gene/pseudogene)
898	CCNE1	0.0394822	cyclin E1
93594	TBC1D31	0.0394822	TBC1 domain family member 31
3717	JAK2	0.0426032	Janus kinase 2
6981	TRGV7	0.0448318	T cell receptor gamma variable 7 (pseudogene)
57415	C3ORF14	0.048125	chromosome 3 open reading frame 14
3514	IGKC	0.0482456	immunoglobulin kappa constant
56925	LXN	0.0482456	latexin
