# Supplementary material for: An integrative genomic analysis of transcriptional profiles identifies characteristic genes and patterns in HIV-infected long-term non-progressors and elite controllers
Source: J Transl Med. 2019 Jan 21;17:35. doi: 10.1186/s12967-019-1777-7 (PMC6341564; doi:10.1186/s12967-019-1777-7)
Supplement: Supplementary file 3 — Additional file 3. DEGs in NPs compared with PPs in CD8+ T cells. [file 12967_2019_1777_MOESM3_ESM.xlsx]

## Sheet: Sheet1
DEGs in NPs compared with PPs
up-regulated DEGs
Entre ID	Gens Symbol	FDR	Description
7644	ZNF91	5.14e-18	zinc finger protein 91
4753	NELL2	5.14e-18	neural EGFL like 2
57125	PLXDC1	0.000215054	plexin domain containing 1
9806	SPOCK2	0.00142857	SPARC (osteonectin), cwcv and kazal like domains proteoglycan 2
5473	PPBP	0.00157895	pro-platelet basic protein
113791	PIK3IP1	0.00467949	phosphoinositide-3-kinase interacting protein 1
51727	CMPK1	0.00827778	cytidine/uridine monophosphate kinase 1
3475	IFRD1	0.00958974	interferon related developmental regulator 1
5734	PTGER4	0.00958974	prostaglandin E receptor 4
8140	SLC7A5	0.0123672	solute carrier family 7 member 5
27244	SESN1	0.0129048	sestrin 1
928	CD9	0.0129108	CD9 molecule
2879	GPX4	0.0135185	glutathione peroxidase 4
1823	DSC1	0.0155111	desmocollin 1
1647	GADD45A	0.0157806	growth arrest and DNA damage inducible alpha
5142	PDE4B	0.0157917	phosphodiesterase 4B
399665	FAM102A	0.015813	family with sequence similarity 102 member A
4000	LMNA	0.0161905	lamin A/C
100996756	LOC100996756	0.0225882	uncharacterized LOC100996756
23492	CBX7	0.0242045	chromobox 7
65986	ZBTB10	0.0250187	zinc finger and BTB domain containing 10
4942	OAT	0.0299649	ornithine aminotransferase
687	KLF9	0.0316667	Kruppel like factor 9
7040	TGFB1	0.0373203	transforming growth factor beta 1
5577	PRKAR2B	0.0379808	protein kinase cAMP-dependent type II regulatory subunit beta
1236	CCR7	0.0379808	C-C motif chemokine receptor 7
7050	TGIF1	0.0390794	TGFB induced factor homeobox 1
26018	LRIG1	0.0390826	leucine rich repeats and immunoglobulin like domains 1
1387	CREBBP	0.0390826	CREB binding protein
4092	SMAD7	0.042	SMAD family member 7
6193	RPS5	0.042193	ribosomal protein S5
Entre ID	Gens Symbol	FDR	Description
3434	IFIT1	5.14e-18	interferon induced protein with tetratricopeptide repeats 1
91543	RSAD2	5.14e-18	radical S-adenosyl methionine domain containing 2
4938	OAS1	5.14e-18	2'-5'-oligoadenylate synthetase 1
3437	IFIT3	5.14e-18	interferon induced protein with tetratricopeptide repeats 3
3429	IFI27	5.14e-18	interferon alpha inducible protein 27
11274	USP18	5.14e-18	ubiquitin specific peptidase 18
5359	PLSCR1	5.14e-18	phospholipid scramblase 1
4939	OAS2	5.14e-18	2'-5'-oligoadenylate synthetase 2
4599	MX1	5.14e-18	MX dynamin like GTPase 1
54739	XAF1	5.14e-18	XIAP associated factor 1
9636	ISG15	5.14e-18	ISG15 ubiquitin-like modifier
3665	IRF7	5.14e-18	interferon regulatory factor 7
1890	TYMP	5.14e-18	thymidine phosphorylase
27074	LAMP3	5.14e-18	lysosomal associated membrane protein 3
51191	HERC5	5.14e-18	HECT and RLD domain containing E3 ubiquitin protein ligase 5
5610	EIF2AK2	5.14e-18	eukaryotic translation initiation factor 2 alpha kinase 2
55601	DDX60	5.14e-18	DExD/H-box helicase 60
55008	HERC6	5.14e-18	HECT and RLD domain containing E3 ubiquitin protein ligase family member 6
2537	IFI6	5.14e-18	interferon alpha inducible protein 6
10964	IFI44L	0.000144928	interferon induced protein 44 like
10561	IFI44	0.000144928	interferon induced protein 44
243469	IGK	0.000215054	immunoglobulin kappa chain complex
684	BST2	0.000215054	bone marrow stromal cell antigen 2
3430	IFI35	0.000215054	interferon induced protein 35
4939	OAS2	0.000215054	2'-5'-oligoadenylate synthetase 2
952	CD38	0.000215054	CD38 molecule
1117	CHI3L2	0.000215054	chitinase 3 like 2
4600	MX2	0.000215054	MX dynamin like GTPase 2
11217	AKAP2	0.000416667	A-kinase anchoring protein 2
9447	AIM2	0.00121212	absent in melanoma 2
51056	LAP3	0.00142857	leucine aminopeptidase 3
100290481	CYAT1	0.00153153	immunoglobulin lambda light chain-like
8519	IFITM1	0.00153153	interferon induced transmembrane protein 1
3965	LGALS9	0.0017094	galectin 9
26010	SPATS2L	0.00175	spermatogenesis associated serine rich 2 like
3428	IFI16	0.00195122	interferon gamma inducible protein 16
2633	GBP1	0.00198413	guanylate binding protein 1
51203	NUSAP1	0.0024031	nucleolar and spindle associated protein 1
5721	PSME2	0.0030303	proteasome activator subunit 2
3537	IGLC1	0.00340741	immunoglobulin lambda constant 1
6241	RRM2	0.00376812	ribonucleotide reductase regulatory subunit M2
10410	IFITM3	0.00381944	interferon induced transmembrane protein 3
3431	SP110	0.00381944	SP110 nuclear body protein
9111	NMI	0.00408163	N-myc and STAT interactor
9997	SCO2	0.0042	SCO2, cytochrome c oxidase assembly protein
10379	IRF9	0.00424837	interferon regulatory factor 9
890	CCNA2	0.0054321	cyclin A2
8519	IFITM1	0.0054321	interferon induced transmembrane protein 1
4061	LY6E	0.00557576	lymphocyte antigen 6 family member E
23586	DDX58	0.00565476	DExD/H-box helicase 58
54809	SAMD9	0.00637931	sterile alpha motif domain containing 9
6672	SP100	0.00637931	SP100 nuclear antigen
9246	UBE2L6	0.00700565	ubiquitin conjugating enzyme E2 L6
3500	IGHG1	0.00857923	immunoglobulin heavy constant gamma 1 (G1m marker)
11098	PRSS23	0.00930108	serine protease 23
3512	JCHAIN	0.00958974	joining chain of multimeric IgA and IgM
79682	CENPU	0.01	centromere protein U
8638	OASL	0.0122388	2'-5'-oligoadenylate synthetase like
100290481	CYAT1	0.0123672	immunoglobulin lambda light chain-like
9768	KIAA0101	0.0149772	PCNA clamp associated factor
3717	JAK2	0.015	Janus kinase 2
3538	IGLC2	0.0157806	immunoglobulin lambda constant 2
57415	C3ORF14	0.0157806	chromosome 3 open reading frame 14
445347	TARP	0.0157806	TCR gamma alternate reading frame protein
5450	POU2AF1	0.015813	POU class 2 associating factor 1
6981	TRGV7	0.0159438	T cell receptor gamma variable 7 (pseudogene)
7374	UNG	0.0241473	uracil DNA glycosylase
9289	ADGRG1	0.0242045	adhesion G protein-coupled receptor G1
6890	TAP1	0.0262593	transporter 1, ATP binding cassette subfamily B member
580	BARD1	0.0264469	BRCA1 associated RING domain 1
243469	IGK	0.0280072	immunoglobulin kappa chain complex
4332	MNDA	0.0290323	myeloid cell nuclear differentiation antigen
55120	FANCL	0.0291844	FA complementation group L
3925	STMN1	0.0316667	stathmin 1
5685	PSMA4	0.0316667	proteasome subunit alpha 4
85363	TRIM5	0.0340067	tripartite motif containing 5
10403	NDC80	0.0359333	NDC80, kinetochore complex component
3492	IGH	0.0360726	immunoglobulin heavy locus
902	CCNH	0.0390826	cyclin H
10346	TRIM22	0.0390826	tripartite motif containing 22
1234	CCR5	0.042193	C-C motif chemokine receptor 5 (gene/pseudogene)
11130	ZWINT	0.042193	ZW10 interacting kinetochore protein
3514	IGKC	0.042193	immunoglobulin kappa constant
28930	IGKV1-39	0.0431014	immunoglobulin kappa variable 1-39

## Sheet: Sheet3
Gens Symbol	Entre ID	FDR	Description
USP18	11274	5.14e-18	ubiquitin specific peptidase 18
IFI27	3429	5.14e-18	interferon alpha inducible protein 27
PLSCR1	5359	5.14e-18	phospholipid scramblase 1
RSAD2	91543	5.14e-18	radical S-adenosyl methionine domain containing 2
ISG15	9636	5.14e-18	ISG15 ubiquitin-like modifier
IFIT1	3434	5.14e-18	interferon induced protein with tetratricopeptide repeats 1
OAS2	4939	5.14e-18	2'-5'-oligoadenylate synthetase 2
IFI44L	10964	5.14e-18	interferon induced protein 44 like
IFIT3	3437	5.14e-18	interferon induced protein with tetratricopeptide repeats 3
OAS1	4938	5.14e-18	2'-5'-oligoadenylate synthetase 1
IRF7	3665	5.14e-18	interferon regulatory factor 7
XAF1	54739	5.14e-18	XIAP associated factor 1
MX1	4599	5.14e-18	MX dynamin like GTPase 1
IFI44	10561	5.14e-18	interferon induced protein 44
TYMP	1890	5.14e-18	thymidine phosphorylase
HERC6	55008	5.14e-18	HECT and RLD domain containing E3 ubiquitin protein ligase family member 6
IFI6	2537	5.14e-18	interferon alpha inducible protein 6
LAMP3	27074	5.14e-18	lysosomal associated membrane protein 3
HERC5	51191	5.14e-18	HECT and RLD domain containing E3 ubiquitin protein ligase 5
EIF2AK2	5610	5.14e-18	eukaryotic translation initiation factor 2 alpha kinase 2
DDX60	55601	5.14e-18	DExD/H-box helicase 60
CD38	952	0.000416667	CD38 molecule
IFI35	3430	0.000416667	interferon induced protein 35
OAS2	4939	5.14e-18	2'-5'-oligoadenylate synthetase 2
BST2	684	0.000641026	bone marrow stromal cell antigen 2
MX2	4600	0.000804598	MX dynamin like GTPase 2
IGK	243469	0.000888889	immunoglobulin kappa chain complex
CHI3L2	1117	0.00104167	chitinase 3 like 2
NMI	9111	0.00161616	N-myc and STAT interactor
AIM2	9447	0.00196078	absent in melanoma 2
PSME2	5721	0.00209524	proteasome activator subunit 2
UBE2L6	9246	0.00315315	ubiquitin conjugating enzyme E2 L6
AKAP2	11217	0.00315315	A-kinase anchoring protein 2
IFITM1	8519	0.00324561	interferon induced transmembrane protein 1
DDX58	23586	0.00325	DExD/H-box helicase 58
LY6E	4061	0.00365854	lymphocyte antigen 6 family member E
LAP3	51056	0.00396825	leucine aminopeptidase 3
IFITM1	8519	0.00324561	interferon induced transmembrane protein 1
CYAT1	100290481	0.0044697	immunoglobulin lambda light chain-like
CENPU	79682	0.00511111	centromere protein U
IFITM3	10410	0.00712418	interferon induced transmembrane protein 3
SPATS2L	26010	0.00717949	spermatogenesis associated serine rich 2 like
IFI16	3428	0.00738095	interferon gamma inducible protein 16
LGALS9	3965	0.00738095	galectin 9
PABPC1	26986	0.0074269	poly(A) binding protein cytoplasmic 1
NUSAP1	51203	0.00747126	nucleolar and spindle associated protein 1
GBP1	2633	0.00768362	guanylate binding protein 1
IGLC1	3537	0.0102151	immunoglobulin lambda constant 1
SP110	3431	0.0108466	SP110 nuclear body protein
RRM2	6241	0.0116923	ribonucleotide reductase regulatory subunit M2
NDC80	10403	0.0116923	NDC80, kinetochore complex component
CCNA2	890	0.0117172	cyclin A2
SCO2	9997	0.0118408	SCO2, cytochrome c oxidase assembly protein
IGHG1	3500	0.0139706	immunoglobulin heavy constant gamma 1 (G1m marker)
CCL3	6348	0.0143478	C-C motif chemokine ligand 3
SP100	6672	0.0186854	SP100 nuclear antigen
IGLC2	3538	0.0199087	immunoglobulin lambda constant 2
SAMD9	54809	0.0203153	sterile alpha motif domain containing 9
IGKV1-39	28930	0.0257895	immunoglobulin kappa variable 1-39
JCHAIN	3512	0.0264957	joining chain of multimeric IgA and IgM
OASL	8638	0.0264957	2'-5'-oligoadenylate synthetase like
POU2AF1	5450	0.0270833	POU class 2 associating factor 1
S100A9	6280	0.0272691	S100 calcium binding protein A9
KIAA0101	9768	0.0272691	PCNA clamp associated factor
LMNB1	4001	0.0278295	lamin B1
PRSS23	11098	0.0283525	serine protease 23
IGK	50802	0.000888889	immunoglobulin kappa locus
S100P	6286	0.0285556	S100 calcium binding protein P
BARD1	580	0.0285556	BRCA1 associated RING domain 1
RNF8	9025	0.0293478	ring finger protein 8
CYAT1	1002900481	0.0044697	immunoglobulin lambda light chain-like
MIS18BP1	55320	0.0351042	MIS18 binding protein 1
OXR1	55074	0.0366667	oxidation resistance 1
UNG	7374	0.0376431	uracil DNA glycosylase
KRT24	192666	0.0381667	keratin 24
CCR5	1234	0.0394822	C-C motif chemokine receptor 5 (gene/pseudogene)
CCNE1	898	0.0394822	cyclin E1
TBC1D31	93594	0.0394822	TBC1 domain family member 31
JAK2	3717	0.0426032	Janus kinase 2
TRGV7	6981	0.0448318	T cell receptor gamma variable 7 (pseudogene)
C3ORF14	57415	0.048125	chromosome 3 open reading frame 14
IGKC	3514	0.0482456	immunoglobulin kappa constant
LXN	56925	0.0482456	latexin
