# Supplementary material for: An integrative genomic analysis of transcriptional profiles identifies characteristic genes and patterns in HIV-infected long-term non-progressors and elite controllers
Source: J Transl Med. 2019 Jan 21;17:35. doi: 10.1186/s12967-019-1777-7 (PMC6341564; doi:10.1186/s12967-019-1777-7)
Supplement: Supplementary file 4 — Additional file 4. Pathways enriched in CD8+ T cells from ECs analyzed by GSEA. [file 12967_2019_1777_MOESM4_ESM.xlsx]

## Sheet: Sheet1
Pathways enriched in CD8+ T cells from ECs analyzed by GSEA.
NAME	GS<br> follow link to MSigDB	GS DETAILS	SIZE	ES	NES	NOM p-val	FDR q-val	FWER p-val	RANK AT MAX	LEADING EDGE
REACTOME_3_UTR_MEDIATED_TRANSLATIONAL_REGULATION	REACTOME_3_UTR_MEDIATED_TRANSLATIONAL_REGULATION	Details ...	85	-0.659728	-2.84074	0	0	0	1487	tags=56%, list=11%, signal=63%
REACTOME_TRANSLATION	REACTOME_TRANSLATION	Details ...	121	-0.616069	-2.78009	0	0	0	1487	tags=47%, list=11%, signal=53%
KEGG_RIBOSOME	KEGG_RIBOSOME	Details ...	78	-0.650428	-2.77933	0	0	0	1487	tags=56%, list=11%, signal=63%
REACTOME_PEPTIDE_CHAIN_ELONGATION	REACTOME_PEPTIDE_CHAIN_ELONGATION	Details ...	77	-0.654592	-2.76294	0	0	0	1487	tags=56%, list=11%, signal=63%
GO_TRANSLATIONAL_INITIATION	GO_TRANSLATIONAL_INITIATION	Details ...	113	-0.60841	-2.76105	0	0	0	1487	tags=47%, list=11%, signal=52%
REACTOME_SRP_DEPENDENT_COTRANSLATIONAL_PROTEIN_TARGETING_TO_MEMBRANE	REACTOME_SRP_DEPENDENT_COTRANSLATIONAL_PROTEIN_TARGETING_TO_MEMBRANE	Details ...	97	-0.62461	-2.74811	0	0	0	1487	tags=49%, list=11%, signal=55%
GO_ESTABLISHMENT_OF_PROTEIN_LOCALIZATION_TO_ENDOPLASMIC_RETICULUM	GO_ESTABLISHMENT_OF_PROTEIN_LOCALIZATION_TO_ENDOPLASMIC_RETICULUM	Details ...	92	-0.6259	-2.7285	0	0	0	1499	tags=50%, list=11%, signal=56%
REACTOME_NONSENSE_MEDIATED_DECAY_ENHANCED_BY_THE_EXON_JUNCTION_COMPLEX	REACTOME_NONSENSE_MEDIATED_DECAY_ENHANCED_BY_THE_EXON_JUNCTION_COMPLEX	Details ...	95	-0.613331	-2.68354	0	0	0	1487	tags=47%, list=11%, signal=53%
GO_MULTI_ORGANISM_METABOLIC_PROCESS	GO_MULTI_ORGANISM_METABOLIC_PROCESS	Details ...	119	-0.586423	-2.68019	0	0	0	1487	tags=43%, list=11%, signal=48%
GO_PROTEIN_LOCALIZATION_TO_ENDOPLASMIC_RETICULUM	GO_PROTEIN_LOCALIZATION_TO_ENDOPLASMIC_RETICULUM	Details ...	108	-0.593223	-2.65439	0	0	0	1499	tags=44%, list=11%, signal=49%
GO_NUCLEAR_TRANSCRIBED_MRNA_CATABOLIC_PROCESS_NONSENSE_MEDIATED_DECAY	GO_NUCLEAR_TRANSCRIBED_MRNA_CATABOLIC_PROCESS_NONSENSE_MEDIATED_DECAY	Details ...	101	-0.60221	-2.64666	0	0	0	1487	tags=45%, list=11%, signal=50%
REACTOME_INFLUENZA_VIRAL_RNA_TRANSCRIPTION_AND_REPLICATION	REACTOME_INFLUENZA_VIRAL_RNA_TRANSCRIPTION_AND_REPLICATION	Details ...	92	-0.6096	-2.6434	0	0	0	1487	tags=48%, list=11%, signal=54%
REACTOME_INFLUENZA_LIFE_CYCLE	REACTOME_INFLUENZA_LIFE_CYCLE	Details ...	125	-0.559732	-2.57478	0	0	0	1487	tags=40%, list=11%, signal=45%
GO_PROTEIN_TARGETING_TO_MEMBRANE	GO_PROTEIN_TARGETING_TO_MEMBRANE	Details ...	132	-0.54676	-2.54924	0	0	0	1499	tags=38%, list=11%, signal=42%
REACTOME_ACTIVATION_OF_THE_MRNA_UPON_BINDING_OF_THE_CAP_BINDING_COMPLEX_AND_EIFS_AND_SUBSEQUENT_BINDING_TO_43S	REACTOME_ACTIVATION_OF_THE_MRNA_UPON_BINDING_OF_THE_CAP_BINDING_COMPLEX_AND_EIFS_AND_SUBSEQUENT_BINDING_TO_43S	Details ...	42	-0.657887	-2.46153	0	6.42798e-05	0.001	1487	tags=55%, list=11%, signal=62%
REACTOME_METABOLISM_OF_PROTEINS	REACTOME_METABOLISM_OF_PROTEINS	Details ...	323	-0.468272	-2.44667	0	6.02623e-05	0.001	1600	tags=31%, list=12%, signal=34%
GO_RNA_CATABOLIC_PROCESS	GO_RNA_CATABOLIC_PROCESS	Details ...	176	-0.50967	-2.4269	0	5.67174e-05	0.001	1491	tags=34%, list=11%, signal=37%
REACTOME_FORMATION_OF_THE_TERNARY_COMPLEX_AND_SUBSEQUENTLY_THE_43S_COMPLEX	REACTOME_FORMATION_OF_THE_TERNARY_COMPLEX_AND_SUBSEQUENTLY_THE_43S_COMPLEX	Details ...	35	-0.657891	-2.40578	0	5.35665e-05	0.001	1487	tags=54%, list=11%, signal=61%
GO_RRNA_METABOLIC_PROCESS	GO_RRNA_METABOLIC_PROCESS	Details ...	176	-0.461914	-2.28123	0	0.000408615	0.008	1501	tags=31%, list=11%, signal=34%
GO_RIBOSOME_BIOGENESIS	GO_RIBOSOME_BIOGENESIS	Details ...	213	-0.447633	-2.21345	0	0.00120884	0.025	1501	tags=29%, list=11%, signal=32%
GO_ESTABLISHMENT_OF_PROTEIN_LOCALIZATION_TO_MEMBRANE	GO_ESTABLISHMENT_OF_PROTEIN_LOCALIZATION_TO_MEMBRANE		211	-0.440565	-2.17042	0	0.00174849	0.038	1717	tags=30%, list=13%, signal=34%
REACTOME_DOWNREGULATION_OF_TGF_BETA_RECEPTOR_SIGNALING	REACTOME_DOWNREGULATION_OF_TGF_BETA_RECEPTOR_SIGNALING		20	-0.691402	-2.16589	0	0.00179748	0.041	2481	tags=65%, list=19%, signal=80%
GO_RIBONUCLEOPROTEIN_COMPLEX_BIOGENESIS	GO_RIBONUCLEOPROTEIN_COMPLEX_BIOGENESIS		293	-0.418062	-2.16055	0	0.00184868	0.044	1501	tags=26%, list=11%, signal=29%
GO_REGULATION_OF_TRANSLATIONAL_ELONGATION	GO_REGULATION_OF_TRANSLATIONAL_ELONGATION		16	-0.731137	-2.14847	0	0.00241662	0.059	1675	tags=50%, list=13%, signal=57%
GO_CYTOPLASMIC_TRANSLATION	GO_CYTOPLASMIC_TRANSLATION		26	-0.643694	-2.14132	0	0.00251549	0.064	2456	tags=58%, list=19%, signal=71%
REACTOME_METABOLISM_OF_MRNA	REACTOME_METABOLISM_OF_MRNA		186	-0.44178	-2.13023	0	0.00275536	0.073	1604	tags=30%, list=12%, signal=33%
GO_MRNA_METABOLIC_PROCESS	GO_MRNA_METABOLIC_PROCESS		404	-0.4024	-2.1254	0	0.00286918	0.078	2704	tags=36%, list=21%, signal=44%
GO_ESTABLISHMENT_OF_PROTEIN_LOCALIZATION_TO_ORGANELLE	GO_ESTABLISHMENT_OF_PROTEIN_LOCALIZATION_TO_ORGANELLE		296	-0.40909	-2.11538	0	0.00300546	0.085	1934	tags=29%, list=15%, signal=33%
REACTOME_METABOLISM_OF_RNA	REACTOME_METABOLISM_OF_RNA		222	-0.420172	-2.06342	0	0.00630616	0.173	1487	tags=27%, list=11%, signal=30%
GO_NCRNA_PROCESSING	GO_NCRNA_PROCESSING		253	-0.40481	-2.04939	0	0.00722647	0.2	1501	tags=26%, list=11%, signal=29%
GO_POSITIVE_REGULATION_OF_TELOMERE_MAINTENANCE_VIA_TELOMERE_LENGTHENING	GO_POSITIVE_REGULATION_OF_TELOMERE_MAINTENANCE_VIA_TELOMERE_LENGTHENING		29	-0.586319	-2.03342	0	0.00878176	0.249	1408	tags=34%, list=11%, signal=39%
GO_VIRAL_LIFE_CYCLE	GO_VIRAL_LIFE_CYCLE		244	-0.402008	-2.02635	0	0.00948926	0.273	2043	tags=32%, list=16%, signal=38%
