# Supplementary material for: An integrative genomic analysis of transcriptional profiles identifies characteristic genes and patterns in HIV-infected long-term non-progressors and elite controllers
Source: J Transl Med. 2019 Jan 21;17:35. doi: 10.1186/s12967-019-1777-7 (PMC6341564; doi:10.1186/s12967-019-1777-7)
Supplement: Supplementary file 5 — Additional file 5. Genes in modules correlated with protection in CD8+ T cells (EC). [file 12967_2019_1777_MOESM5_ESM.xlsx]

## Sheet: Sheet1
genes in modules positvely corelated with protection in CD8+ T cells of ECs
ID	module
SLC7A5	magenta
NR4A3	magenta
AGAP1	magenta
CXCR3	magenta
DUSP4	magenta
B3GNT2	magenta
SLC25A32	magenta
CPT1A	magenta
WDR76	magenta
RAD52	magenta
IFRD1	magenta
FAM53C	magenta
DHFR	magenta
ING2	magenta
CCNH	magenta
CALML4	magenta
PIGF	magenta
RPF1	magenta
MED8	magenta
IFT74	magenta
ENC1	magenta
HMGCS1	magenta
MTAP	magenta
DNAJA1	magenta
SAR1A	magenta
TSC22D2	magenta
C20ORF24	magenta
YES1	magenta
GABARAPL1	magenta
KPNA2	magenta
ETF1	magenta
PTS	magenta
CDK7	magenta
RNF125	magenta
DUSP10	magenta
PDZD8	magenta
GABARAPL1	magenta
UAP1	magenta
RAB8B	magenta
DNAJB6	magenta
PIK3R1	magenta
PPP1R16B	magenta
BTG3	magenta
SKIL	magenta
RIT1	magenta
FBXO7	magenta
SERTAD2	magenta
BZW1	magenta
TUBB2A	magenta
THUMPD2	magenta
ODC1	magenta
NUP58	magenta
CDV3	magenta
PPP2CA	magenta
LRMP	magenta
CYP51A1	magenta
IDI2-AS1	magenta
GGA2	magenta
IER5	magenta
C16ORF72	magenta
CMC2	magenta
HSPA14	magenta
BOLA2	magenta
RLF	magenta
PDE4B	magenta
OTUB2	magenta
COQ10B	magenta
TOP1	magenta
NRAS	magenta
TP53BP2	magenta
HSPA5	magenta
CENPC	magenta
HNRNPH1	magenta
RWDD1	magenta
RPN1	magenta
BCLAF1	magenta
PMAIP1	magenta
ACTR5	magenta
DUSP8	purple
TUBA4A	purple
ATG9A	purple
VPS37B	purple
FOSL2	purple
SKAP2	purple
BHLHE40	purple
TLE3	purple
CHAF1A	purple
IRF4	purple
ZKSCAN7	purple
CCZ1B	purple
ARHGAP8	purple
TGFB1	purple
AKAP8L	purple
SMC2	purple
MAPKAPK2	purple
ZC3H12A	purple
ZFYVE16	purple
SLC25A17	purple
IL21R	purple
ETV3	purple
FBRS	purple
ZNF281	purple
DDX52	purple
EPM2A	purple
PODXL	purple
MED27	purple
JMJD6	purple
MADD	purple
TXNDC9	purple
ZNF212	purple
ARID5A	purple
YBX3	purple
KCTD2	purple
LOC105370914	purple
SMAD7	purple
MAP1LC3B	purple
TFEC	purple
RUNX3	purple
REL	purple
HNRNPUL1	purple
SNX27	purple
NFKB2	purple
ZBTB43	purple
RAB5C	purple
EZH2	purple
CSNK1D	purple
BAZ2A	purple
CRY2	purple
SMG5	purple
MAU2	purple
COX5A	purple
LOC100289518	purple
MTMR14	purple
GNS	purple
OSTM1	purple
DNAJC3	purple
BMP8B	purple
PRR13	purple
TACC1	purple
PRRC2C	purple
CD6	purple
PCIF1	purple
SETD3	purple
NSF	purple
JOSD1	purple
PAFAH1B2	purple
MRPL22	purple
MYLIP	purple
LOC102724985	purple
XPO4	purple
STAT5A	purple
DDI2	purple
RBM4	purple
B4GALT1	purple
DDX24	purple
genes in modules negatively corelated with protection in CD8+ T cells of ECs
ID	module
KLRC1	salmon
IFIT1	salmon
IFI27	salmon
RSAD2	salmon
HLA-DQB1	salmon
IFIT3	salmon
OAS1	salmon
IFI44L	salmon
BST2	salmon
PLSCR1	salmon
USP18	salmon
MX1	salmon
IFI35	salmon
OAS2	salmon
CD38	salmon
CNP	salmon
IFI44	salmon
SPATS2L	salmon
CCNA2	salmon
CCNB2	salmon
CXORF56	salmon
PLXND1	salmon
ITPA	salmon
IFI6	salmon
RBX1	salmon
HERC5	salmon
PLXDC1	salmon
SPIDR	salmon
NELL2	salmon
TNFSF10	salmon
EIF2AK2	salmon
METTL7A	salmon
ANXA5	salmon
MX2	salmon
ANXA2	salmon
LAP3	salmon
NOP10	salmon
ANXA2P2	salmon
SEMA4A	salmon
MNDA	salmon
